# Supplementary material for: Phylogenetic Inference of the 2022 Highly Pathogenic H7N3 Avian Influenza Outbreak in Northern Mexico
Source: Pathogens. 2022 Nov 1;11(11):1284. doi: 10.3390/pathogens11111284 (PMC9692817; doi:10.3390/pathogens11111284)
Supplement: Supplementary file 1 [file pathogens-11-01284-s001.zip]

Archive with 1 entries (1 files):
- pathogens-1971936-supplementary.pdf
